# Supplementary material for: Advancing Soft Tissue Reconstruction with a Ready-to-Use Human Adipose Allograft
Source: Bioengineering (Basel). 2025 Jun 4;12(6):612. doi: 10.3390/bioengineering12060612 (PMC12189649; doi:10.3390/bioengineering12060612)
Supplement: Supplementary file 1 [file bioengineering-12-00612-s001.zip]

Archive with 1 entries (1 files):
- bioengineering-3429593-supplementary.pdf
